# Supplementary material for: Collateral Effect of the Coronavirus Disease 2019 Pandemic on Emergency Department Visits in Korea
Source: Medicina (Kaunas). 2022 Dec 31;59(1):90. doi: 10.3390/medicina59010090 (PMC9862451; doi:10.3390/medicina59010090)
Supplement: Supplementary file 1 [file medicina-59-00090-s001.zip]

Archive with 8 entries (8 files):
- supplement Figure S1.PNG
- supplement Figure S2.png
- Supplementary Table S1.pdf
- Supplementary Table S2.pdf
- Supplementary Table S3.pdf
- Supplementary Table S4.pdf
- Supplementary Table S5.pdf
- Supplementary Table S6.pdf
